# Supplementary material for: Controlling cyclodextrin host-guest complexation in water with dynamic pericyclic chemistry
Source: Commun Chem. 2025 Dec 26;9:51. doi: 10.1038/s42004-025-01858-8 (PMC12847988; doi:10.1038/s42004-025-01858-8)
Supplement: Supplementary file 4 — Supplementary Data 2 [file 42004_2025_1858_MOESM4_ESM.xlsx]

## Sheet: Fig 3
6 deg C R			20 deg C			30 deg C			40 deg C
time / h	conversion		time	conversion		time	conversion		time	conversion
0	0		0	0		0	0		0	0
0.16666	0		0.3333	4		0.17	5		0.45	17
1.15	6		1.333	15		0.72	18		0.9	32
1.33333	9		2.333	26		1.68	38		1.65	52
2.66666	15		3.35	35		3.3	60		2.87	75
2.92	14		4.35	43		5.48	78		4.48	84
4.53	20		5.35	50		6.72	84		6.58	95
6.65	27		6.38	56		7.87	88		8.07	97
8.28	33		7.35	62		9.07	91
9.87	39		8.35	66		10.75	94
18.37	56		9.35	70		23.3	100
21.35	62		10.35	73
24.47	66		11.36	77
25	68		12.36	80
28.55	72		13.38	82
30.4	74		14.38	84
32.18	76		15.38	86
42.53	84		16.4	88
48.17	88		17.4	89
48.38	88		23.88	95
50.52	89		29.88	97
53.1	90		48.08	99
56.97	91
59.58	92
67.27	94
72.45	96
78.75	97
95.52	98

## Sheet: Fig 5
	Fatigue		2nd		3rd		4th		5th
	0.233333	47.7667	0.1	47.8167	0.116667	47.8333	0.133333	47.7667	0.116667	48.1333
	0.233333	48	48.1	95.9167	96.0333	143.867	144	191.767	191.883	240.017
	0.5	1	1.5	2	2.5	3	3.5	4	4.5	5
	100	2.91036	100	7.76398	100	5.60852	100	8	100	9.39525

## Sheet: Fig 6
MG281A DTT after 2h		MG281B GSH after 2h		MG281C Nac Cys after 2h		MG281D DMSO after 2h		An in 500mM HEPES		An in 500mM HEPES+TCNE
Wavelength (nm)	Intensity (a.u.)	Wavelength (nm)	Intensity (a.u.)	Wavelength (nm)	Intensity (a.u.)	Wavelength (nm)	Intensity (a.u.)	Wavelength (nm)	Intensity (a.u.)	Wavelength (nm)	Intensity (a.u.)
380	0.193284	380	0.0710581	380	0.106746	380	0.0887044	380	0.105381	380	0.103979
381.06	0.0376591	381.06	0.196921	381.06	0.128795	381.06	-0.0368439	381.06	0.0360933	381.06	0.0729275
381.96	0.131248	381.96	0.132213	381.96	0.117908	381.96	0.0809143	381.96	0.111591	381.96	-0.0558482
383.03	0.379651	383.03	0.111972	383.03	0.113861	383.03	-0.0405145	383.03	0.112589	383.03	-0.0367384
383.93	0.147129	383.93	0.0372197	383.93	-0.0188997	383.93	0.176149	383.93	0.168404	383.93	0.0746408
385	-0.0583465	385	0.125499	385	-0.0377572	385	-0.0403592	385	0.0569109	385	0.0563444
386.06	0.0195963	386.06	0.229082	386.06	0.0202893	386.06	0.0970139	386.06	0.120841	386.06	0.0390831
386.96	0.176177	386.96	0.0772037	386.96	0	386.96	0	386.96	0.142589	386.96	-0.0372592
388.03	0.161525	388.03	0.0607681	388.03	0.115527	388.03	0.162255	388.03	0.211003	388.03	-0.0809635
388.93	0.142505	388.93	0.136335	388.93	0.149973	388.93	0.0937014	388.93	0.359505	388.93	0.0383619
390	0.213389	390	0.0764584	390	0.155836	390	0.115123	390	0.209096	390	0.0810274
391.07	0.202086	391.07	0.154354	391.07	0.0772395	391.07	0.229069	391.07	0.3473	391.07	0.0185474
392	0.168675	392	0.147921	392	0.11692	392	0.121966	392	0.664548	392	-0.0626436
393.07	0.288079	393.07	0.236803	393.07	0.0780625	393.07	0.152835	393.07	0.724236	393.07	0.0783346
394	0.613145	394	0.250279	394	0.276954	394	0.253855	394	0.688142	394	0.0566369
395.07	0.517876	395.07	0.336637	395.07	0.191556	395.07	0.387559	395.07	1.15178	395.07	-0.0581159
396	0.668245	396	0.525394	396	0	396	0.24872	396	1.54531	396	-0.0546239
397.07	1.03148	397.07	0.869153	397.07	0.23072	397.07	0.591716	397.07	2.11379	397.07	-0.108472
398	1.36666	398	1.11883	398	0.38109	398	0.637336	398	2.57706	398	0.0190869
399.07	1.75662	399.07	1.36371	399.07	0.685531	399.07	1.1258	399.07	3.57836	399.07	0.0200477
400	2.36289	400	1.85734	400	0.911374	400	1.33069	400	4.83102	400	0.187322
401.06	2.97576	401.06	2.47448	401.06	1.1059	401.06	1.71024	401.06	6.49299	401.06	-0.0398923
401.96	3.54235	401.96	3.14889	401.96	1.34513	401.96	2.13662	401.96	8.11671	401.96	0.0572399
403.03	4.41598	403.03	3.93753	403.03	1.85395	403.03	2.83457	403.03	10.2265	403.03	0.0916288
403.93	5.45755	403.93	4.67505	403.93	2.31455	403.93	3.34884	403.93	12.3847	403.93	0.0762471
405	6.80246	405	5.98505	405	2.63877	405	3.70031	405	15.0433	405	0.142755
406.06	8.26446	406.06	6.97445	406.06	3.07881	406.06	4.64453	406.06	18.306	406.06	0
406.96	9.7694	406.96	8.42697	406.96	3.43943	406.96	5.47768	406.96	21.9001	406.96	-0.150432
408.03	11.3621	408.03	9.38511	408.03	4.03887	408.03	6.53095	408.03	25.1838	408.03	-0.0384615
408.93	12.1448	408.93	10.7781	408.93	4.53849	408.93	7.04644	408.93	27.8798	408.93	0.0194636
410	13.7388	410	12.0845	410	5.15045	410	7.86762	410	31.5873	410	0.074096
411.06	15.7265	411.06	13.4982	411.06	5.93627	411.06	8.88228	411.06	36.165	411.06	0.0389734
411.96	17.3355	411.96	15.2338	411.96	6.41334	411.96	10.2214	411.96	40.991	411.96	-0.0568537
413.03	19.0469	413.03	16.6764	413.03	7.06057	413.03	11.3173	413.03	45.7156	413.03	0.108893
413.93	20.693	413.93	18.5479	413.93	7.61455	413.93	12.1088	413.93	49.1909	413.93	-0.0184764
415	23.5852	415	20.1426	415	8.41319	415	13.2619	415	54.9562	415	0.0728133
416.06	24.9836	416.06	21.8014	416.06	9.31081	416.06	14.3628	416.06	59.2768	416.06	0.0196827
416.96	27.1613	416.96	23.9873	416.96	10.3568	416.96	15.7777	416.96	65.4617	416.96	0.0394695
418.03	29.2934	418.03	25.4273	418.03	11.1626	418.03	17.2641	418.03	71.0645	418.03	0.0946145
418.93	31.6476	418.93	27.6334	418.93	12.1356	418.93	18.0818	418.93	74.6313	418.93	0.0357347
420	33.7232	420	28.8618	420	12.701	420	19.828	420	80.2197	420	0.0404907
421.07	36.274	421.07	31.2265	421.07	13.7961	421.07	21.6653	421.07	85.2931	421.07	0.07974
422	37.4656	422	33.818	422	14.4095	422	22.4317	422	88.0795	422	0.134476
423.07	39.38	423.07	35.3892	423.07	15.7099	423.07	24.0886	423.07	93.2527	423.07	0.0566316
424	41.119	424	37.3415	424	16.4483	424	24.8858	424	95.4752	424	0.0574427
425.07	42.0196	425.07	39.2945	425.07	17.4668	425.07	26.526	425.07	97.931	425.07	-0.0583022
426	43.7015	426	40.7814	426	18.1713	426	27.6248	426	101.395	426	0.0379788
427.07	45.2344	427.07	42.0988	427.07	18.9403	427.07	28.3316	427.07	105.595	427.07	-0.060573
428	46.7764	428	43.4155	428	19.9623	428	30.2806	428	107.421	428	0.0791875
429.07	48.4139	429.07	45.1054	429.07	21.0336	429.07	29.8118	429.07	109.466	429.07	-0.074567
430	48.7416	430	46.3895	430	21.7678	430	31.2294	430	113.296	430	0.077159
431.06	49.364	431.06	47.2797	431.06	22.3618	431.06	32.4581	431.06	112.387	431.06	0.0384312
431.96	51.3888	431.96	49.3693	431.96	22.8783	431.96	32.5205	431.96	115.736	431.96	0.181159
433.03	51.4878	433.03	50.1681	433.03	23.7572	433.03	34.0568	433.03	117.255	433.03	0.0559733
433.93	52.9084	433.93	50.7331	433.93	24.3143	433.93	34.0016	433.93	117.829	433.93	-0.019699
435	52.9708	435	51.0644	435	25.2249	435	34.5308	435	118.32	435	0.0188779
436.06	53.5127	436.06	51.6528	436.06	24.4435	436.06	35.3837	436.06	119.355	436.06	0.0566851
436.96	53.4683	436.96	52.3301	436.96	25.5728	436.96	35.1768	436.96	119.965	436.96	0.164519
438.03	53.7337	438.03	52.8112	438.03	25.8289	438.03	34.8858	438.03	118.865	438.03	0.178877
438.93	53.9601	438.93	52.022	438.93	25.9869	438.93	34.8339	438.93	119.054	438.93	0.114142
440	53.63	440	52.712	440	26.2842	440	35.1431	440	120.01	440	0.0376018
441.06	54.3514	441.06	52.1237	441.06	26.4479	441.06	35.2575	441.06	118.383	441.06	0.235031
441.96	53.2126	441.96	52.4073	441.96	25.4832	441.96	35.384	441.96	117.656	441.96	0.211604
443.03	52.3595	443.03	52.418	443.03	25.7822	443.03	35.3953	443.03	117.488	443.03	0.16938
443.93	52.9754	443.93	52.9371	443.93	26.2561	443.93	34.9403	443.93	115.818	443.93	0.190821
445	53.0483	445	52.9862	445	26.1515	445	35.6002	445	115.654	445	0.149496
446.06	52.1773	446.06	51.6004	446.06	25.585	446.06	34.6815	446.06	115.292	446.06	0.149745
446.96	52.5405	446.96	52.7904	446.96	25.8425	446.96	34.9112	446.96	114.243	446.96	0.420545
448.03	51.8326	448.03	51.4755	448.03	25.4538	448.03	34.5593	448.03	113.565	448.03	0.259429
448.93	51.2863	448.93	51.722	448.93	25.6288	448.93	34.3408	448.93	109.796	448.93	0.175888
450	50.8908	450	49.9781	450	24.7277	450	33.4583	450	111.19	450	0.205723
451.04	49.8263	451.04	49.8128	451.04	24.5038	451.04	33.7176	451.04	108.369	451.04	0.173
451.94	49.2839	451.94	49.2418	451.94	24.4193	451.94	33.1433	451.94	106.735	451.94	0.110781
452.98	49.3191	452.98	47.9752	452.98	24.6159	452.98	32.5061	452.98	104.978	452.98	0.152483
454.02	47.1164	454.02	46.7286	454.02	23.4737	454.02	32.2742	454.02	104.563	454.02	0.333444
455.07	47.0945	455.07	47.2023	455.07	23.3449	455.07	31.3785	455.07	102.829	455.07	0.114325
455.97	46.38	455.97	46.2047	455.97	22.9617	455.97	31.4609	455.97	101.352	455.97	0.0929956
457.01	45.7816	457.01	45.3844	457.01	22.9071	457.01	30.0612	457.01	98.6406	457.01	0.266687
458.05	44.4079	458.05	44.1719	458.05	22.7878	458.05	30.2747	458.05	97.9792	458.05	0.147814
458.95	43.3361	458.95	43.3647	458.95	21.5863	458.95	29.9461	458.95	96.0862	458.95	0.280679
460	43.6351	460	43.4555	460	21.2268	460	28.9999	460	95.5515	460	0.118519
461.06	42.5548	461.06	42.2206	461.06	20.732	461.06	28.2708	461.06	94.0877	461.06	0.245228
461.96	40.6612	461.96	40.5434	461.96	21.05	461.96	27.6246	461.96	90.7442	461.96	0.256697
463.03	39.8776	463.03	39.5472	463.03	20.2178	463.03	26.8305	463.03	89.1063	463.03	0.197664
463.93	39.5031	463.93	39.3714	463.93	19.5927	463.93	26.19	463.93	85.8476	463.93	0.121266
465	37.795	465	38.047	465	19.3115	465	25.7887	465	84.2293	465	0.122499
466.06	37.687	466.06	37.0089	466.06	18.2193	466.06	25.2554	466.06	81.5894	466.06	0.152634
466.96	36.6654	466.96	35.7184	466.96	18.5368	466.96	24.2814	466.96	78.4494	466.96	0.134033
468.03	35.6051	468.03	35.0946	468.03	17.8817	468.03	23.2796	468.03	76.8917	468.03	0.139676
468.93	33.5151	468.93	33.9795	468.93	17.2587	468.93	23.7632	468.93	75.2193	468.93	0.0410055
470	32.7632	470	32.195	470	16.3764	470	22.8868	470	71.1013	470	0.0604303
471.06	31.2038	471.06	30.749	471.06	15.6921	471.06	21.2782	471.06	69.7556	471.06	0.1103
471.96	31.264	471.96	30.8818	471.96	15.1677	471.96	20.9986	471.96	67.3385	471.96	0.225768
473.03	29.6166	473.03	29.406	473.03	15.2663	473.03	20.0229	473.03	65.1191	473.03	0.148244
473.93	28.5392	473.93	29.0001	473.93	14.4333	473.93	19.6951	473.93	63.6962	473.93	0.134012
475	27.0525	475	27.4553	475	13.9824	475	18.3651	475	60.1737	475	0.182752
476.06	26.5128	476.06	26.8728	476.06	13.6336	476.06	18.2818	476.06	58.3553	476.06	0.128478
476.96	25.6626	476.96	25.6084	476.96	12.815	476.96	17.5843	476.96	56.0706	476.96	0.0929627
478.03	25.0857	478.03	24.5952	478.03	12.5946	478.03	16.555	478.03	54.5872	478.03	0.0373106
478.93	23.8762	478.93	23.333	478.93	12.1041	478.93	15.9358	478.93	51.9123	478.93	0.0373044
480	23.0741	480	22.8097	480	11.6215	480	15.5456	480	49.9983	480	0.186265
481.04	22.4391	481.04	21.9196	481.04	10.8054	481.04	14.5497	481.04	46.9265	481.04	0.173923
481.94	21.4467	481.94	20.9756	481.94	10.3572	481.94	13.9827	481.94	46.6574	481.94	0.0747524
482.98	20.4218	482.98	20.3167	482.98	10.2127	482.98	13.8394	482.98	44.4732	482.98	0.018766
484.02	19.4141	484.02	19.8227	484.02	10.1173	484.02	12.8589	484.02	43.4588	484.02	0.0594672
485.07	19.1648	485.07	18.9103	485.07	9.27496	485.07	12.5758	485.07	41.7153	485.07	0.0378451
485.97	17.8721	485.97	17.8524	485.97	9.31961	485.97	12.3044	485.97	39.0216	485.97	0.114631
487.01	17.7355	487.01	17.0195	487.01	8.95349	487.01	12.2162	487.01	37.2118	487.01	0.163402
488.05	16.7671	488.05	16.857	488.05	8.21552	488.05	11.4184	488.05	36.7465	488.05	0.0552883
488.95	16.3095	488.95	16.1862	488.95	7.84672	488.95	10.7436	488.95	34.8173	488.95	0.114255
490	15.2139	490	15.8393	490	7.68518	490	10.391	490	33.6346	490	-0.0375954
491.04	14.7694	491.04	15.4197	491.04	7.17545	491.04	9.95714	491.04	32.751	491.04	0.171243
491.94	13.9837	491.94	14.1329	491.94	7.35382	491.94	9.74626	491.94	31.7734	491.94	0
492.98	13.8889	492.98	13.8225	492.98	7.00977	492.98	9.48104	492.98	29.9367	492.98	0.0743826
494.02	13.1893	494.02	13.4965	494.02	6.58936	494.02	9.09976	494.02	29.0524	494.02	0.0593178
495.07	12.6401	495.07	12.9627	495.07	6.33862	495.07	8.86926	495.07	27.5931	495.07	0.0578648
495.97	12.1935	495.97	12.4689	495.97	6.40401	495.97	8.13958	495.97	26.7466	495.97	0.113507
497.01	11.852	497.01	11.9926	497.01	6.05461	497.01	7.89778	497.01	26.0214	497.01	0.0188758
498.05	11.6761	498.05	11.606	498.05	5.7559	498.05	7.95346	498.05	24.4532	498.05	0.0765843
498.95	11.0552	498.95	10.7669	498.95	5.3167	498.95	7.5353	498.95	23.5975	498.95	0.0727709
500	10.1566	500	10.6139	500	5.17373	500	6.83845	500	22.505	500	0.0369925
501.04	10.1828	501.04	9.9463	501.04	5.02079	501.04	6.9412	501.04	21.8719	501.04	0
501.94	9.57398	501.94	9.59846	501.94	4.82793	501.94	6.37576	501.94	21.0237	501.94	0.0757088
502.98	9.10822	502.98	9.01549	502.98	4.66716	502.98	6.36433	502.98	19.9666	502.98	0.173444
504.02	8.50569	504.02	8.84697	504.02	4.52602	504.02	6.28597	504.02	19.0324	504.02	0.070966
505.07	8.59464	505.07	8.1133	505.07	4.31824	505.07	5.67087	505.07	17.9302	505.07	-0.0174037
505.97	8.11007	505.97	7.88725	505.97	3.91075	505.97	5.60297	505.97	17.4744	505.97	0.0182762
507.01	7.52358	507.01	7.59762	507.01	3.95867	507.01	5.49072	507.01	16.7943	507.01	0.0535724
508.05	7.38115	508.05	7.15914	508.05	3.69765	508.05	5.27979	508.05	15.7894	508.05	0.0178856
508.95	7.21587	508.95	7.11246	508.95	3.3626	508.95	4.61834	508.95	15.0288	508.95	0
510	6.88455	510	6.62007	510	3.4822	510	4.67775	510	14.355	510	0.0361206
511.04	6.24368	511.04	6.32875	511.04	3.31608	511.04	4.17835	511.04	13.3608	511.04	0.144175
511.94	5.94356	511.94	5.8509	511.94	3.12783	511.94	4.15808	511.94	12.7541	511.94	-0.0183459
512.98	5.837	512.98	5.60421	512.98	2.96385	512.98	4.21777	512.98	12.5736	512.98	-0.0892825
514.02	5.73363	514.02	5.54604	514.02	2.75442	514.02	3.59401	514.02	11.7851	514.02	0.112408
515.07	5.28265	515.07	4.98684	515.07	2.75493	515.07	3.66388	515.07	11.6188	515.07	0.160088
515.97	5.27178	515.97	5.19092	515.97	2.67437	515.97	3.61283	515.97	11.0268	515.97	0
517.01	4.70387	517.01	4.59418	517.01	2.33237	517.01	3.37533	517.01	10.0171	517.01	0
518.05	4.46848	518.05	4.40631	518.05	2.35207	518.05	3.24041	518.05	9.88234	518.05	0.0342079
518.95	4.32492	518.95	4.43585	518.95	2.23417	518.95	3.04113	518.95	8.87858	518.95	0.0354761
520	3.96825	520	4.24109	520	2.19374	520	2.68879	520	8.73624	520	0.0353376
521.04	3.92421	521.04	3.85561	521.04	2.08492	521.04	2.65602	521.04	8.45299	521.04	-0.0355631
521.94	3.78795	521.94	3.75825	521.94	1.99484	521.94	2.60612	521.94	8.31849	521.94	0.0176075
522.98	3.90913	522.98	3.42253	522.98	1.87778	522.98	2.68938	522.98	7.87975	522.98	0.0353319
524.02	3.42605	524.02	3.33384	524.02	1.93795	524.02	2.30831	524.02	7.21145	524.02	-0.0522721
525.07	3.32867	525.07	3.35583	525.07	1.84096	525.07	2.38078	525.07	6.76559	525.07	0
525.97	3.00522	525.97	3.06944	525.97	1.61963	525.97	2.24822	525.97	6.83458	525.97	0.0358944
527.01	3.10935	527.01	3.08153	527.01	1.5499	527.01	2.01207	527.01	6.62707	527.01	-0.0177987
528.05	2.77288	528.05	3.03305	528.05	1.51418	528.05	1.99708	528.05	6.11975	528.05	-0.120948
528.95	2.71958	528.95	2.83373	528.95	1.54793	528.95	1.92315	528.95	5.84402	528.95	0.0178511
530	2.68013	530	2.47818	530	1.45467	530	1.73111	530	5.63543	530	0.0867002
531.04	2.61482	531.04	2.63396	531.04	1.26502	531.04	1.79439	531.04	5.25926	531.04	0
531.94	2.46966	531.94	2.52741	531.94	1.29098	531.94	1.78812	531.94	4.87889	531.94	0.0174149
532.98	2.32622	532.98	2.32504	532.98	1.32997	532.98	1.66673	532.98	4.94543	532.98	-0.0175772
534.02	2.15378	534.02	2.17584	534.02	1.05628	534.02	1.51896	534.02	4.6172	534.02	0.0537972
535.07	2.23022	535.07	2.1212	535.07	0.996929	535.07	1.44817	535.07	4.18499	535.07	0.225667
535.97	1.89803	535.97	1.91979	535.97	1.11333	535.97	1.23645	535.97	4.20516	535.97	-0.0178155
537.01	2.01853	537.01	2.04861	537.01	1.00404	537.01	1.23753	537.01	3.92346	537.01	0.0184322
538.05	1.92756	538.05	1.69068	538.05	0.866903	538.05	1.27726	538.05	3.66009	538.05	0.0520409
538.95	1.68225	538.95	1.74332	538.95	0.929069	538.95	1.22042	538.95	3.83489	538.95	0.0343979
540	1.69354	540	1.73926	540	0.988732	540	0.976796	540	3.46478	540	-0.0524393
541.02	1.80963	541.02	1.82741	541.02	0.951982	541.02	1.07602	541.02	3.38149	541.02	0.139487
542.05	1.42601	542.05	1.54126	542.05	0.853893	542.05	1.01839	542.05	3.15784	542.05	0
542.94	1.47458	542.94	1.46491	542.94	0.714098	542.94	0.970297	542.94	3.03465	542.94	0
543.97	1.48221	543.97	1.46641	543.97	0.750014	543.97	0.888889	543.97	2.93704	543.97	-0.0189484
545	1.41123	545	1.34392	545	0.828241	545	0.948389	545	2.84374	545	0
546.02	1.32361	546.02	1.54668	546.02	0.805696	546.02	0.918756	546.02	2.79946	546.02	-0.01945
547.05	1.39435	547.05	1.29552	547.05	0.594773	547.05	0.764409	547.05	2.47973	547.05	0
547.94	1.26059	547.94	1.02435	547.94	0.513474	547.94	0.930285	547.94	2.42322	547.94	-0.0567247
548.97	1.10223	548.97	1.10096	548.97	0.668628	548.97	0.769956	548.97	2.35758	548.97	0.0190953
550	1.1077	550	1.09358	550	0.455365	550	0.738995	550	2.14027	550	-0.038622
551.04	1.01465	551.04	0.922442	551.04	0.514472	551.04	0.654952	551.04	2.02259	551.04	-0.0371526
551.94	0.938759	551.94	0.960792	551.94	0.580203	551.94	0.571819	551.94	1.97428	551.94	0.112691
552.98	0.935959	552.98	0.885155	552.98	0.322153	552.98	0.519828	552.98	1.83354	552.98	0.0958644
554.02	0.872174	554.02	0.919781	554.02	0.596398	554.02	0.56608	554.02	1.59609	554.02	0.114094
555.07	0.769451	555.07	0.793777	555.07	0.438588	555.07	0.610392	555.07	1.78708	555.07	0
555.97	0.886397	555.97	0.742194	555.97	0.468463	555.97	0.522183	555.97	1.44342	555.97	0.0184891
557.01	0.74757	557.01	0.914061	557.01	0.261599	557.01	0.471832	557.01	1.5221	557.01	0.130841
558.05	0.69062	558.05	0.679311	558.05	0.490454	558.05	0.506995	558.05	1.59591	558.05	-0.0373469
558.95	0.753065	558.95	0.758164	558.95	0.342147	558.95	0.397163	558.95	1.4389	558.95	-0.0187547
560	0.60371	560	0.579574	560	0.484496	560	0.436084	560	1.21342	560	0.0369454
561.02	0.694153	561.02	0.67474	561.02	0.382521	561.02	0.466636	561.02	1.1404	561.02	0.0962872
562.05	0.674985	562.05	0.626331	562.05	0.436988	562.05	0.36264	562.05	1.25942	562.05	0.091932
562.94	0.682484	562.94	0.578643	562.94	0.314221	562.94	0.405758	562.94	1.02452	562.94	0
563.97	0.620909	563.97	0.550407	563.97	0.318179	563.97	0.451486	563.97	1.1637	563.97	0
565	0.457114	565	0.381458	565	0.209237	565	0.276565	565	1.09109	565	0.0761702
566.02	0.469263	566.02	0.501253	566.02	0.205769	566.02	0.422087	566.02	1.03636	566.02	-0.151541
567.05	0.618429	567.05	0.481571	567.05	0.280846	567.05	0.385052	567.05	0.950675	567.05	-0.0935927
567.94	0.491048	567.94	0.466953	567.94	0.260204	567.94	0.218671	567.94	1.00977	567.94	0.131492
568.97	0.497379	568.97	0.241041	568.97	0.262354	568.97	0.308725	568.97	0.669538	568.97	-0.038192
570	0.462595	570	0.510124	570	0.259581	570	0.295305	570	0.853149	570	0.0565408
571.02	0.387225	571.02	0.314082	571.02	0.227423	571.02	0.320422	571.02	0.772534	571.02	0.03721
572.05	0.413837	572.05	0.347546	572.05	0.242913	572.05	0.295101	572.05	0.837266	572.05	-0.0375206
572.94	0.263143	572.94	0.288035	572.94	0.33184	572.94	0.372527	572.94	0.676577	572.94	0.0772977
573.97	0.392413	573.97	0.407704	573.97	0.238388	573.97	0.360716	573.97	0.711491	573.97	0.112036
575	0.341783	575	0.512811	575	0.167691	575	0.239072	575	0.719062	575	0.0748685
576.02	0.351839	576.02	0.300893	576.02	0.172048	576.02	0.250931	576.02	0.602058	576.02	0.0374939
577.05	0.410639	577.05	0.278665	577.05	0.210221	577.05	0.205704	577.05	0.426906	577.05	-0.0919794
577.94	0.305927	577.94	0.262487	577.94	0.222107	577.94	0.290023	577.94	0.645137	577.94	-0.0360425
578.97	0.357385	578.97	0.277208	578.97	0.245505	578.97	0.149785	578.97	0.439359	578.97	0.13307
580	0.221734	580	0.411846	580	0.26345	580	0.185038	580	0.501058	580	0.261038
581.02	0.243628	581.02	0.288539	581.02	0.132598	581.02	0.229837	581.02	0.515284	581.02	-0.056495
582.05	0.237118	582.05	0.222709	582.05	0.126858	582.05	0.165908	582.05	0.516336	582.05	0
582.94	0.258761	582.94	0.134678	582.94	0.148931	582.94	0.111574	582.94	0.537586	582.94	0.0193889
583.97	0.342423	583.97	0.174659	583.97	0.198432	583.97	0.113919	583.97	0.647389	583.97	-0.0576059
585	0.21836	585	0.293788	585	0.252261	585	0.0382607	585	0.460846	585	-0.0785006
586.02	0.251944	586.02	0.186546	586.02	0.168042	586.02	0.208472	586.02	0.389321	586.02	-0.0599664
587.05	0.178958	587.05	0.229406	587.05	0.135717	587.05	0.119104	587.05	0.459069	587.05	0.117913
587.94	0.336449	587.94	0.185017	587.94	0.19209	587.94	0.094217	587.94	0.406324	587.94	0
588.97	0.219877	588.97	0.131438	588.97	0.0371161	588.97	0.0947903	588.97	0.327302	588.97	0.154515
590	0.161917	590	0.225251	590	0.134971	590	0.111853	590	0.291604	590	-0.0578771
591.01	0.147376	591.01	0.16878	591.01	0.0202519	591.01	0.130592	591.01	0.394223	591.01	-0.0528197
592.02	0.108794	592.02	0.292289	592.02	0.0400112	592.02	0.111477	592.02	0.319223	592.02	-0.0180633
593.04	0.165235	593.04	0.0948353	593.04	0.150733	593.04	0.116863	593.04	0.242491	593.04	0.203165
594.05	0.168913	594.05	0.186557	594.05	0.114811	594.05	0.21072	594.05	0.335144	594.05	0.0385304
595.07	0.328539	595.07	0.163473	595.07	-0.0573373	595.07	-0.0390175	595.07	0.369017	595.07	0.0757547
595.94	0.0553271	595.94	0.185646	595.94	0.134833	595.94	0.0369344	595.94	0.122393	595.94	0.0995124
596.95	0.110181	596.95	0.155921	596.95	0.0373972	596.95	0.076599	596.95	0.228266	596.95	0
597.97	0.243091	597.97	0.126523	597.97	0.191795	597.97	0.0570983	597.97	0.165469	597.97	-0.0949109
598.98	0.0547555	598.98	0.13307	598.98	0.0382263	598.98	0.0380481	598.98	0.214102	598.98	0
600	0.225276	600	0.228107	600	0.0388515	600	0.0961298	600	0.0868463	600	0.11163
